# Supplementary material for: Effects of Acute Hyperthermia on the Thermotolerance of Cow and Sheep Skin-Derived Fibroblasts
Source: Animals (Basel). 2020 Mar 25;10(4):545. doi: 10.3390/ani10040545 (PMC7222367; doi:10.3390/ani10040545)
Supplement: Supplementary file 1 [file animals-10-00545-s001.zip]

Archive with 3 entries (3 files):
- Supplementary Figures- clean.docx
- Suppl-Table-1-pimers.docx
- Suppl-Tables-2&3-fold-analysis.docx
